# Supplementary material for: Machine-Learning Classification of Pulse Waveform Quality
Source: Sensors (Basel). 2022 Nov 8;22(22):8607. doi: 10.3390/s22228607 (PMC9698948; doi:10.3390/s22228607)
Supplement: Supplementary file 1 [file sensors-22-08607-s001.zip]

Archive with 1 entries (1 files):
- sensors-1996782-supplementary.pdf
